# Supplementary material for: Virulence of Burkholderia pseudomallei ATS2021 Unintentionally Imported to United States in Aromatherapy Spray
Source: Emerg Infect Dis. 2024 Oct;30(10):2056–69. doi: 10.3201/eid3010.240084 (PMC11431913; doi:10.3201/eid3010.240084)
Supplement: Appendix 1 — Details of results from mouse testing in study of virulence of Burkholderia pseudomallei ATS2021 unintentionally imported to united states in aromatherapy spray. [file 24-0084-Techapp-s1.xlsx]

## Sheet: Appendix 1 Table 1
Article DOI: https://doi.org/10.3201/eid3010.240084
Virulence of Burkholderia pseudomallei ATS2021 Unintentionally Imported to United States in Aromatherapy Spray
Appendix 1 Table 1. Histopathological scores of C57BL/6 mice exposed to aerosolized ATS2021.
Group Dose		Day	Lung	Liver	Spleen	Nasal Turbinates	Olfactory Nerves	Brain Olfactory Bulb	Brain Cerebrum Cerebellum Brain Stem	Spinal Cord	Vertebral Bone Marrow		Animal Total
1.07E+02 CFU		1	1	0	0	0	0	0	0	0	0		1
			1	0	0	0	0	0	0	0	0		1
			0	0	0	1	0	0	0	0	0		1
		3	2	0	2	2	0	0	0	0	0		6
			2	2	1	0	0	0	0	0	0		5
			2	1	2	3	1	0	0	0	0		9
		6	4	3	0	0	0	0	3	0	0		10
			2	2	3	5	5	4	1	0	0		22
			3	3	0	3	3	3	3	2	0		20
		7	2	2	2	0	0	0	0	0	0		6
			1	2	2	5	5	4	0	0	0		19
			3	2	2	0	0	0	3	1	1		12
		9	3	2	0	2	2	2	3	2	0		16
			3	1	0	0	0	0	3	3	0		11
		10	3	1	1	0	0	0	0	0	0		5
			3	2	0	0	0	0	0	0	0		5
			4	2	0	5	4	5	3	1	0		24
		14	4	3	3	4	4	4	1	0	0		23
			4	3	4	4	4	3	0	0	0		22
			3	2	2	3	2	2	0	0	0		14
1.15E+03 CFU		1	1	0	0	1	0	0	0	0	0		2
			2	0	0	0	0	0	0	0	0		2
			2	0	0	1	0	0	0	0	0		3
		2	3	2	0	1	1	1	0	0	0		8
			3	3	4	0	0	0	0	0	0		10
			3	1	2	2	2	0	0	0	0		10
		3	3	3	4	4	3	3	0	0	3		22
			3	3	4	3	2	1	0	0	3		19
			3	3	3	3	3	3	0	0	2		20
			3	3	5	3	4	3	0	0	3		24
			3	2	4	4	4	4	0	0	3		24
		4	3	3	3	4	4	3	0	0	3		23
			3	3	2	3	3	3	1	0	3		21
			3	3	3	5	5	4	2	0	2		27
			4	3	3	5	5	5	0	0	2		27
			3	3	4	4	5	5	0	0	4		28
			3	4	3	4	5	5	3	0	4		31
			4	4	3	4	5	5	0	0	3		28
		5	4	3	3	5	5	4	3	1	3		31
			4	3	3	4	5	5	0	2	2		28
			3	3	3	4	4	4	2	0	3		26
			5	3	3	5	5	5	0	0	3		29
			4	2	3	5	5	5	3	0	3		30
4.49E+03 CFU		1	0	0	0	0	0	0	0	0	0		0
			1	0	0	0	0	0	0	0	0		1
			0	0	0	0	0	0	0	0	0		0
		2	3	0	1	2	1	0	0	0	0		7
			3	1	3	1	1	0	0	0	0		9
			3	1	2	2	2	0	0	0	0		10
			3	0	0	2	2	0	0	0	0		7
		2.5	3	2	3	2	0	0	0	0	2		12
			3	1	4	2	1	0	0	0	1		11
			4	3	4	3	3	0	0	0	2		19
			4	1	4	3	1	0	0	0	2		15
		3	4	2	3	3	3	3	0	0	4		22
			3	1	3	2	0	0	0	0	4		13
			3	2	4	3	3	3	0	0	3		21
			3	2	4	2	2	2	0	0	3		18
			3	2	3	2	0	0	0	0	4		14
Tissue Total			164	108	124	138	124	103	34	12	75

## Sheet: Appendix 1 Table 2
Appendix 1 Table 2. Immunohistochemistry scores of C57BL/6 mice exposed to aerosolized ATS2021.
Group Dose	Day	Nasal Turbinates	Olfactory Nerves	Brain Olfactory Bulb	Brain Cerebrum Cerebellum	Spinal Cord	Spinal Vertebrae Bone Marrow		Animal Total
1.07E+02 CFU	1	0	0	0	0	0	0		0
		0	0	0	0	0	0		0
		1	0	0	0	0	0		1
	3	2	0	0	0	0	0		2
		0	0	0	0	1	0		1
		2	0	0	0	0	0		2
	6	5	4	4	3	0	0		16
		1	1	1	1	0	0		4
		3	3	3	3	2	0		14
	7	0	0	0	0	0	0		0
		5	5	4	0	0	0		14
		5	5	4	3	0	1		18
	9	2	0	0	3	2	2		9
		1	0	0	2	3	0		5
	10	4	4	5	1	0	0		14
	14	4	4	4	0	0	0		12
1.15E+03 CFU	1	1	0	0	0	0	0		1
		1	0	0	0	0	0		1
		0	0	0	0	0	0		0
	3	2	1	2	0	0	3		8
		3	1	0	0	0	3		7
		4	3	5	2	0	2		16
	4	5	3	3	1	0	3		15
		3	3	3	2	0	3		14
		5	5	5	3	0	3		21
		5	5	5	0	0	3		18
		5	5	4	3	0	3		20
	5	5	5	4	3	2	4		23
		5	5	5	2	0	4		21
		4	4	4	2	1	3		18
		5	5	5	3	0	3		21
4.49E+03 CFU	1	0	0	0	0	0	0		0
	2	3	2	1	0	0	0		6
	3	4	4	3	0	0	3		14
Tissue Total		89	71	70	37	11	43
